# Supplementary material for: Potential Role of Intracranial Mast Cells in Neuroinflammation and Neuropathology Associated with Food Allergy
Source: Cells. 2022 Feb 20;11(4):738. doi: 10.3390/cells11040738 (PMC8870724; doi:10.3390/cells11040738)
Supplement: Supplementary file 1 [file cells-11-00738-s001.zip]

Archive with 1 entries (1 files):
- cells-1558856-supplementary.pdf
